# Supplementary material for: A simple in vitro method to measure autophosphorylation of protein kinases
Source: Plant Methods. 2013 Jun 26;9:22. doi: 10.1186/1746-4811-9-22 (PMC3702502; doi:10.1186/1746-4811-9-22)
Supplement: Additional file 4 — Primer sequences. [file 1746-4811-9-22-S4.csv]

S861A IPCR F- GGGATCGCCGGTGCTTGTGGTTACATTGC
S861A IPCR R- GGACATAGCTTCTGGAGTTTTGGAAC
SPECR F- TATTGAAAAAGGAAGAGTATGCGCTCACGCAACTGG
SPECR R-�TAAACTTGGTCTGACAGTTATTTGCCGACTACCTTGGTGATCTC
PMAL AMPR RESISTANCE DELETION F- ACTCTTCCTTTTTCAATATTATTGAAGC
PMAL AMPR RESISTANCE DELETION R-� CTGTCAGACCAAGTTTACTCATATATAC
